# Supplementary material for: Integrated transcriptomics and metabolomics analyses provide new insights into cassava in response to nitrogen deficiency
Source: Front Plant Sci. 2025 Jan 14;15:1488281. doi: 10.3389/fpls.2024.1488281 (PMC11772423; doi:10.3389/fpls.2024.1488281)
Supplement: Supplementary file 2 [file DataSheet2.xlsx]

## Sheet: Sheet1
Supplementary Table S6. The information of differential metabolites involved in carbon and nitrogen metabolism and flavonoid synthesis
Compounds	LR1	LR2	LR3	LR4	LR5	LR6	NR1	NR2	NR3	NR4	NR5	NR6	LY1	LY2	LY3	LY4	LY5	LY6	NY1	NY2	NY3	NY4	NY5	NY6
L-Histidine	1.95938e+07	1.52067e+07	2.79586e+07	4.55235e+07	2.38791e+07	3.36199e+07	5.77192e+07	5.93395e+07	5.16629e+07	5.54191e+07	6.7365e+07	5.69706e+07	5.50537e+06	1.91798e+06	9.03836e+06	8.95936e+06	8.7402e+06	1.0948e+07	2.05839e+07	1.93618e+07	2.09145e+07	1.77125e+07	1.57808e+07	1.22426e+07
D-glutamine	8.05838e+06	9.28945e+06	7.61161e+06	8.93866e+06	7.0238e+06	6.7433e+06	1.2531e+07	1.06297e+07	1.27848e+07	1.2167e+07	7.68414e+06	7.30514e+06	973469	1.08958e+06	975249	1.00998e+06	1.00642e+06	1.01116e+06	6.31719e+06	7.46711e+06	3.42075e+06	2.62445e+06	6.00569e+06	4.64252e+06
L-arginine	3.80069e+06	6.06458e+06	4.28773e+06	4.33861e+06	5.21532e+06	6.40215e+06	1.54925e+07	1.32565e+07	8.44945e+06	1.35767e+07	1.14204e+07	1.38258e+07	413903	375635	432034	584568	271643	317108	1.28286e+06	491939	773347	808243	960379	719280
L-Ornithine	784484	593810	786270	1.08036e+06	1.10828e+06	1.12354e+06	1.72016e+07	5.7073e+06	8.89264e+06	1.29499e+07	1.41136e+07	1.68264e+07	1.80634e+06	1.58465e+06	1.11821e+06	1.16965e+06	2.10702e+06	1.39857e+06	2.07032e+06	1.84669e+06	2.00608e+06	2.37752e+06	2.11744e+06	2.00241e+06
L-Aspartic acid	8.53363e+07	9.85777e+07	1.06165e+08	1.28096e+08	1.5509e+08	1.37847e+08	1.35302e+08	1.14628e+08	1.35697e+08	9.4533e+07	1.08104e+08	1.14164e+08	9.86645e+07	9.83251e+07	1.25147e+08	1.52703e+08	1.42465e+08	1.46651e+08	4.57277e+08	4.35987e+08	3.66074e+08	3.71718e+08	4.25564e+08	4.36633e+08
L-lysine	1.46602e+07	1.56824e+07	1.66907e+07	1.79495e+07	1.66401e+07	1.8069e+07	2.428e+07	2.22353e+07	2.31185e+07	2.18094e+07	1.74354e+07	2.24483e+07	1.13492e+07	8.14148e+06	7.78988e+06	1.05146e+07	1.48135e+07	8.58588e+06	2.52298e+07	3.539e+07	2.62575e+07	2.47537e+07	2.18857e+07	2.8316e+07
Methionine	4.52606e+06	1.65092e+06	3.47246e+06	6.81992e+06	4.3595e+06	3.55681e+06	2.60372e+06	3.86551e+06	1.10902e+06	3.8467e+06	4.02376e+06	2.23149e+06	1.6358e+08	1.37668e+08	1.29622e+08	1.48269e+08	1.85741e+08	1.26595e+08	5.6042e+08	5.78864e+08	4.6792e+08	4.97975e+08	3.67197e+08	3.71403e+08
L-Threonine	2.48283e+08	7.2709e+07	2.07258e+08	2.01462e+08	3.19829e+08	3.32563e+08	1.08348e+08	1.20761e+08	1.08511e+08	1.37028e+08	8.68858e+07	8.93088e+07	1.74905e+08	1.12742e+08	1.44483e+08	1.66313e+08	2.71967e+08	2.52111e+08	7.23963e+07	7.55003e+07	7.98771e+07	8.6778e+07	5.69859e+07	6.83264e+07
Valine	7.98337e+07	6.15906e+07	6.46852e+07	9.93902e+07	8.43609e+07	7.72715e+07	8.08855e+07	7.75115e+07	7.1549e+07	7.18628e+07	6.61943e+07	5.59891e+07	9.05738e+07	7.73225e+07	9.93494e+07	9.10593e+07	1.13217e+08	9.54354e+07	2.65245e+08	2.75121e+08	2.56303e+08	2.38268e+08	2.35543e+08	1.96833e+08
L-Citrulline	1.15246e+06	743565	999230	1.19244e+06	2.6802e+06	1.72186e+06	1.37135e+07	1.08705e+07	6.81408e+06	1.43728e+07	9.5299e+06	8.61563e+06	1.86879e+06	1.70186e+06	2.17061e+06	2.17319e+06	1.91691e+06	2.01178e+06	2.54341e+07	2.31738e+07	2.9062e+07	2.5693e+07	2.74247e+07	2.53306e+07
L-Phenylalanine	1.05044e+08	5.89975e+07	6.22164e+07	8.77592e+07	8.52226e+07	7.47972e+07	9.69113e+07	9.58971e+07	8.44415e+07	8.9138e+07	6.43165e+07	8.29374e+07	8.14011e+06	7.73051e+06	7.75804e+06	9.90724e+06	6.88001e+06	6.69814e+06	1.6872e+07	1.57762e+07	1.54632e+07	1.64729e+07	1.73822e+07	1.23574e+07
L-Tryptophan	5.23004e+06	6.1539e+06	9.2031e+06	1.16489e+07	7.31889e+06	4.86073e+06	3.25976e+06	3.28898e+06	2.73843e+06	3.37534e+06	2.33461e+06	2.32773e+06	4.20623e+06	3.0142e+06	3.62102e+06	3.79323e+06	3.76086e+06	3.9805e+06	2.10056e+06	2.31291e+06	2.29826e+06	2.72672e+06	2.14496e+06	1.97758e+06
L-Tyrosine	3.22487e+08	2.63046e+08	2.95532e+08	3.56615e+08	3.49838e+08	2.99954e+08	7.22594e+08	9.69234e+08	6.16618e+08	8.88439e+08	5.16344e+08	7.55339e+08	1.28771e+08	1.30277e+08	1.1984e+08	1.35978e+08	1.71698e+08	1.35894e+08	2.67365e+08	2.64951e+08	2.13027e+08	2.63445e+08	1.85195e+08	2.12351e+08
L-Serine	6.48565e+06	5.71993e+06	5.37054e+06	8.61766e+06	7.78617e+06	6.85593e+06	9.72677e+06	9.60277e+06	9.23574e+06	8.1982e+06	1.01598e+07	7.97439e+06	8.22661e+06	7.8227e+06	9.79137e+06	1.06876e+07	1.16818e+07	1.14395e+07	2.9732e+07	2.55594e+07	3.20158e+07	2.52864e+07	2.88841e+07	2.25373e+07
L-Asparagine	/	/	/	/	/	/	/	/	/	/	/	/	1.46959e+06	1.54695e+06	1.45021e+06	1.93179e+06	2.19991e+06	1.41597e+06	8.96162e+06	7.63632e+06	7.46786e+06	6.72221e+06	8.13743e+06	7.20391e+06
D-Raffinose	6.61767e+06	1.63774e+07	5.15432e+06	7.14296e+06	9.74078e+06	3.09725e+07	2.94097e+06	2.57338e+06	3.82519e+06	2.86587e+06	2.26844e+06	1.64156e+06	1.9767e+08	2.68685e+08	2.42227e+08	3.2571e+08	1.93586e+08	1.86276e+08	1.38281e+08	1.30241e+08	1.13718e+08	1.16606e+08	7.52096e+07	6.74439e+07
D-Mannitol 1-phosphate	/	/	/	/	/	/	/	/	/	/	/	/	1.0943e+07	1.3847e+07	1.32087e+07	1.40573e+07	1.42529e+07	1.53159e+07	749412	665948	1.12884e+06	1.04505e+06	1.09391e+06	929536
Glucose 1-phosphate	1.59813e+08	2.47496e+08	1.30229e+08	1.81199e+08	1.91909e+08	2.39148e+08	1.99056e+07	1.93124e+07	2.54989e+07	4.34527e+07	2.2393e+07	1.1414e+07	1.34711e+08	9.49257e+07	8.40361e+07	1.1769e+08	1.35306e+08	1.55775e+08	6.11145e+07	4.00255e+07	6.01553e+07	6.50669e+07	6.72519e+07	6.12392e+07
α-Lactose	9.10334e+07	3.13113e+08	1.1635e+08	1.21244e+08	1.40742e+08	2.25767e+08	6.57317e+07	5.76993e+07	8.0042e+07	1.00682e+08	5.14815e+07	2.08916e+07	566158	629259	588982	750939	622462	608794	423872	374720	405597	396834	378924	226632
D-Glucose 6-phosphate	4.99264e+07	3.05384e+07	3.9232e+07	5.7678e+07	7.25042e+07	6.78987e+07	1.8876e+07	2.10901e+07	1.96646e+07	2.20431e+07	2.71661e+07	2.10038e+07	9.79252e+06	1.1184e+07	7.18261e+06	8.45725e+06	1.19919e+07	1.0219e+07	1.2012e+07	1.37636e+07	1.19026e+07	1.26149e+07	9.90802e+06	1.29308e+07
D-Fructose 1,6-bisphosphate	1.55836e+07	1.01501e+07	1.01464e+07	1.43697e+07	2.55084e+07	1.67967e+07	3.39989e+06	2.95499e+06	3.59298e+06	5.81955e+06	7.88571e+06	4.27214e+06	1.34711e+08	1.20941e+08	1.14275e+08	1.1769e+08	1.35306e+08	1.55775e+08	6.11145e+07	5.83633e+07	7.36093e+07	6.50669e+07	6.72519e+07	6.12392e+07
D-Mannose 6-phosphate	8.73936e+06	6.80089e+06	8.4401e+06	1.05479e+07	8.12763e+06	7.1336e+06	6.39725e+06	5.99819e+06	6.5191e+06	6.50928e+06	7.2255e+06	5.60024e+06	9.27115e+06	6.49256e+06	1.50918e+07	7.88304e+06	9.84371e+06	1.54809e+07	1.00994e+06	1.01742e+06	1.2726e+06	1.15919e+06	1.67981e+06	1.1971e+06
Naringenin chalcone	3.41496e+07	2.34717e+07	2.20717e+07	9.08259e+06	8.74856e+06	4.39641e+06	2.20766e+06	2.14945e+06	2.91751e+06	3.53295e+06	976230	1.50088e+06	/	/	/	/	/	/	/	/	/	/	/	/
Naringenin	6.9895e+07	5.99762e+07	6.92851e+07	9.37959e+07	9.79561e+07	6.85676e+07	1.26802e+06	432049	1.81919e+06	539970	2.36389e+06	851561	2.00722e+07	2.17034e+07	3.07155e+07	2.82638e+07	2.61176e+07	3.37235e+07	1.26772e+06	1.30505e+06	1.31428e+06	1.40497e+06	5.68524e+06	6.058e+06
Eriodictyol	7.40825e+06	1.24951e+07	1.00715e+07	2.93628e+07	1.44058e+07	1.55876e+07	330656	323037	342788	403503	308275	284171	8.03173e+07	8.64612e+07	9.46428e+07	8.56283e+07	9.87048e+07	9.5413e+07	1.22134e+07	1.14242e+07	1.1484e+07	1.34362e+07	1.10299e+07	1.12083e+07
Eriodictyol	/	/	/	/	/	/	/	/	/	/	/	/	1.69588e+07	1.88775e+07	3.5247e+07	1.91725e+07	2.33552e+07	3.08216e+07	1.06265e+06	939427	1.01683e+06	994866	2.00417e+06	1.1215e+06
Luteolin	/	/	/	/	/	/	/	/	/	/	/	/	3.96757e+08	2.67816e+08	4.24419e+08	3.5451e+08	6.22317e+08	7.34614e+08	3.00814e+07	1.95817e+07	2.68787e+07	2.76322e+07	3.20056e+07	3.15028e+07
Isovitexin	1.82436e+06	913755	2.51446e+06	377436	1.11398e+06	550859	207236	176195	189809	200742	235913	378511	8.43542e+06	1.31572e+07	1.45626e+07	1.24543e+07	1.46617e+07	1.73857e+07	1.85093e+06	1.95215e+06	2.07382e+06	2.06971e+06	1.69894e+06	1.57137e+06
Kaempferol	1.59668e+08	1.28195e+08	1.22133e+08	1.67996e+08	1.54995e+08	1.43086e+08	3.48205e+07	3.19756e+07	3.29569e+07	4.86383e+07	4.61425e+07	2.96285e+07	8.1592e+09	6.71178e+09	7.67883e+09	7.89679e+09	7.65407e+09	9.01754e+09	4.43998e+09	4.49263e+09	4.93522e+09	4.69957e+09	4.80316e+09	4.53838e+09
(+)-Catechin	/	/	/	/	/	/	/	/	/	/	/	/	1.48005e+07	1.67833e+07	4.01055e+07	2.34272e+07	1.25144e+07	1.9916e+07	665109	760866	807025	963056	941247	611002
Quercetin	4.87113e+07	6.44782e+07	4.67164e+07	7.12249e+07	4.37044e+07	3.1271e+07	716544	654541	7.61054e+06	851168	907676	604091	2.15385e+08	2.02359e+08	2.62581e+08	2.95495e+08	6.48725e+08	6.64424e+08	5.9223e+07	1.53154e+08	2.24502e+08	2.11475e+08	2.38141e+08	1.71069e+08
Taxifolin	2.85764e+06	4.08221e+06	1.61036e+06	4.83206e+07	4.89519e+06	5.68898e+06	782005	631130	803836	1.0603e+06	732995	532300	4.13068e+08	7.13403e+07	2.48957e+08	1.35248e+08	6.86184e+08	1.23684e+09	5.94724e+06	1.51708e+06	9.34969e+06	6.93652e+06	1.01144e+08	4.57078e+07
cyanidin 3-o-glucoside	/	/	/	/	/	/	/	/	/	/	/	/	1.16591e+07	9.52126e+06	1.59294e+07	1.2538e+07	2.32075e+07	2.88267e+07	3.73121e+06	3.54797e+06	4.96568e+06	4.14117e+06	5.63429e+06	4.52881e+06
Myricetin	1.87957e+06	7.2465e+06	2.05811e+06	1.21222e+07	1.71029e+06	1.24726e+06	473401	487098	493501	584073	435404	376448	3.10213e+07	2.7706e+06	1.03274e+07	5.24175e+06	5.21994e+07	6.2907e+07	2.62826e+06	1.35401e+06	1.25603e+07	1.30691e+07	1.7368e+07	3.40188e+06
Dihydromyricetin	4.01098e+06	1.5851e+07	3.75489e+06	3.64943e+07	4.66372e+06	4.64356e+06	284467	430731	293725	324732	404584	230807	1.56962e+07	1.18606e+07	1.60107e+07	1.49778e+07	2.07229e+07	2.34559e+07	8.90818e+06	8.16804e+06	8.94012e+06	8.30407e+06	6.37484e+06	6.21496e+06
(-)-Epigallocatechin	2.73447e+06	1.22008e+07	2.58414e+06	1.56018e+08	4.27504e+06	5.50218e+06	383075	374248	354293	467470	357146	329220	1.55298e+08	6.19189e+07	2.53304e+08	1.25029e+08	1.95889e+08	1.93137e+08	2.18392e+06	2.70505e+06	4.6173e+06	3.68474e+06	8.91611e+06	6.73838e+06
Note: / Indicates not detected

## Sheet: Sheet2
Supplementary Table S7. The information of differentially expressed genes (DEGs) involved nitrogen metabolism and flavonoid synthesis
gene family	gene_id	NL	LL	NR	LR
AMT	110610509	156.667	5127.33	11.3333	115.333
	110614656	591	1332.67	3.33333	4.66667
	110602168	1768.33	4595	1041.67	568.333
	110623300	1021.33	249.667	37.3333	43
	110629771	49.3333	123.333	53.3333	815
	110614356	0	0	0.333333	6.66667
NRT	110629435	100	911.667	23.3333	201.667
	110605513	22.6667	279.333	9.33333	19.3333
	110617702	23.6667	202.333	865	165.333
	110631288	19	35.3333	25608.7	3167
	110626314	9	0	2569	8.66667
NR	110608420	6940.67	3755.33	17842	717.333
	110608013	3958.33	2641.67	6466.67	796.667
	110624907	9956.33	352.333	52820.7	370.333
GS	110614029	907.667	3328.67	2508	13323.3
	110602694	579	2037.33	23162.7	7619.33
	110611845	38409	16581.3	5914	828
	110599891	684	2232.67	69441	4482.33
GDH	110616552	234	623	314	396.333
	110631117	36	3	660.333	350.333
	110621147	566.333	1316	1652	1568
	110621920	122.333	56.3333	3007.33	965.667
GOGAT	110622961	33628.3	18213.3	5816.33	3505
	110630652	2000.67	112.333	34389	3153
	110617349	10942.3	1058.67	96599.7	6674.67
ASN	110609894	6270.33	169	718	856
CHS	110612286	7.3	505.573	16.6333	54.0867
	110625883	35.0467	574.513	36.03	51.3167
	110612862	10.0467	96.5267	6.14	21.8133
CHI	110619630	13.7733	41.4233	20.29	27.83
	110618709	11.6067	227.3	23.93	58.91
FNSII	110613186	1.95	6.86667	0.03	0.283333
	110625897	1.36	15.13	0	0.17
F3'5'H	110629198	1.80333	301.35	11.64	23.64
F3'H	110617654	3.65667	38.76	5.65333	10.2333
F3H	110609679	33.0033	813.107	101.56	115.413
FLS	110606120	19.7367	82.0933	0.77	0.126667
DFR	110605890	3.25	327.437	42.66	81.0533
	110615791	35.3467	45.5133	21.1133	51.93
ANR	110602917	3.19667	300.74	15.1967	38.5733
ANS	110628286	2.34333	521.26	24.91	40.6633
